# Supplementary material for: Wood Coloration and Decay Capabilities of Mycoparasite Scytalidium ganodermophthorum
Source: J Fungi (Basel). 2023 Jul 11;9(7):738. doi: 10.3390/jof9070738 (PMC10381127; doi:10.3390/jof9070738)
Supplement: Supplementary file 1 [file jof-09-00738-s001.zip]

Archive with 1 entries (1 files):
- jof-2428230-supplementary.pdf
